# Supplementary material for: Landscape genomics provides evidence of climate‐associated genetic variation in Mexican populations of Quercus rugosa
Source: Evol Appl. 2018 Aug 31;11(10):1842–58. doi: 10.1111/eva.12684 (PMC6231481; doi:10.1111/eva.12684)
Supplement: Supplementary file 2 [file EVA-11-1842-s002.xlsx]

## Sheet: Table S3
Table S3 Genes for which candidate SNPs fall within, plus the closest upstream and downstream genes and their distances from the SNP. Predicted functional annotation for the genes as annotated in the Q. lobata transcriptome (Cokus et al. 2015) (spreadsheet).
	SNP	method	climatic	FST	z-score (significant in EA tests)	Annotation	Annotation Impact	HGVS.c	within	Closest upstream	Upstream distance	Closest downstream	Downstream distance	HGVS.p	TAIR10 (SNPs within genes)	AT common name (Cokus et al 2015)	transcriptome contig annotation (Cokus et al 2015)	transcriptome contig annotation (Cokus et al 2015)	transcriptome comments (Cokus et al 2015)	pfam	Additional Pham -->
1	1:11432518	EA	bio15	0.10841	-5.07762	intergenic_region	MODIFIER	n.11432518A>G		m01oak00313CC	-40498	m01oak02851cC	1247
2	1:20446629	EA	bio6	0.061486	4.11162	missense_variant	MODERATE	n.540A>G	m01oak59502cC	m01oak18159cT	-44026	m01oak03764CC	27455	p.Ile180Met
3	1:20580991	FST Outlier		0.16176		intergenic_region	MODIFIER	n.20580991C>T		m01oak07466CC	-5527	m01oak32644jC	122175
4	1:20628300	EA	bio6	0.061158	3.46238	intergenic_region	MODIFIER	n.20628300G>A		m01oak07466CC	-52836	m01oak32644jC	74866
5	1:33707561	EA	bio4	0.058751	-4.34492	downstream_gene_variant	MODIFIER	n.*2857G>T	m01oak28489CC	m01oak10982jC	-38338	m01oak07278cC	2857				Tetratricopeptide repeat	3x:TPR_10 2x:TPR_12 TPR_8 TPR_1 TPR_2 = r:PF13374 r:PF13424 r:PF13181 r:PF00515 r:PF07719 = Tetratricopeptide repeat ~ Tetratricopeptide repeat ~ Tetratricopeptide repeat ~ Tetratricopeptide repeat ~ Tetratricopeptide repeat		PF13424.1	PF13374.1	PF13424.1	PF13374.1	PF07719.12	PF13181.1	PF00515.23	PF13374.1
6	1:39766959	FST Outlier		0.19321		intron_variant	MODIFIER	n.1685-177T>A	m01oak08883CC	m01oak03454cC	-12637	m01oak70516cf	31885		AT2G25930	hydroxyproline-rich glycoprotein family protein	hydroxyproline-rich glycoprotein family protein
7	1:75903762	EA	bio4	0.058478	4.2457	intron_variant	MODIFIER	n.2873-93T>C	m01oak10061cC	endOfContig	-35115	m01oak01094cC	16734		AT5G49900	Beta-glucosidase, GBA2 type family protein	Beta-glucosidase, GBA2 type family protein	DUF608 GBA2_N = F:PF04685 F:PF12215 = Protein of unknown function	DUF608 ~ beta-Glucocerebrosidase 2 N terminal	PF12215.3	PF04685.8
8	2:29457367	FST Outlier		0.18587		intron_variant	MODIFIER	n.1248-236A>G	m01oak02696CC	endOfContig	-34551	m01oak00841cC	9262		AT1G36050	Endoplasmic reticulum vesicle transporter protein	Endoplasmic reticulum vesicle transporter protein	COPIIcoated_ERV ERGIC_N = F:PF07970 D:PF13850 = Endoplasmic reticulum vesicle transporter ~ Endoplasmic Reticulum-Golgi Intermediate Compartment (ERGIC)		PF13850.1	PF07970.7
9	2:36704261	EA	bio4	0.060126	3.94635	intergenic_region	MODIFIER	n.36704261A>C		m01oak39797CC	-51587	m01oak24869CC	23884
10	2:68067728	EA	bio4	0.060166	3.70503	intergenic_region	MODIFIER	n.68067728C>T		m01oak07487cC	-16781	m01oak07022cC	5765
11	2:69107290	EA	bio4	0.064708	4.84966	intergenic_region	MODIFIER	n.69107290A>G		m01oak15801CC	-54040	m01oak07376CC	19334
12	2:78666881	FST Outlier		0.19862		intergenic_region	MODIFIER	n.78666881C>T		m01oak00945cC	-110	m01oak17746cf	1753
13	3:55701952	FST Outlier		0.18308		intergenic_region	MODIFIER	n.55701952C>A		m01oak30897Ct	-35584	m01oak55044CC	72834
14	3:61645415	EA	bio4	0.071789	4.76643	intergenic_region	MODIFIER	n.61645415T>C		m01oak06877cC	-29131	m01oak13604CC	294
15	3:71435627	EA	bio6	0.066614	3.50721	intergenic_region	MODIFIER	n.71435627G>C		m01oak10592cC	-1855	m01oak04665cC	27846
16	3:77218779	FST Outlier		0.18307		intron_variant	MODIFIER	n.1693+1930T>A	m01oak09105CC	endOfContig	-31112	m01oak34431Ct	72414		AT3G16840	P-loop containing nucleoside triphosphate hydrolases superfamily protein	P-loop containing nucleoside triphosphate hydrolases superfamily protein	DEAD Helicase_C = D:PF00270 F:PF00271 = DEAD/DEAH box helicase ~ Helicase conserved C-terminal domain		PF00270.24	PF00271.26
17	3:87972115	FST Outlier		0.21075		intergenic_region	MODIFIER	n.87972115A>G		m01oak12631cC	-14447	m01oak12201CT	2109
18	3:92209161	FST Outlier		0.21022		intergenic_region	MODIFIER	n.92209161T>C		endOfContig	-3139	m01oak04351CC	32600
19	3:93922636	FST Outlier		0.19693		intron_variant	MODIFIER	n.277-58A>T	m01oak05731jC	m01oak03166CC	-57779	endOfContig	29369		AT4G30860	SET domain group 4	SET domain group 4	SET = F:PF00856 = SET domain		PF00856.23
20	4:398948	EA	bio4	0.058728	-4.13247	intergenic_region	MODIFIER	n.398948T>C		endOfContig	-32649	endOfContig	89400
21	4:3778545	FST Outlier		0.21752		intergenic_region	MODIFIER	n.3778545G>A		endOfContig	-10509	endOfContig	110192
22	4:3778568	FST Outlier		0.21782		intergenic_region	MODIFIER	n.3778568A>G		endOfContig	-10532	endOfContig	110169
23	4:6278500	FST Outlier		0.21172		intergenic_region	MODIFIER	n.6278500C>T		endOfContig	-106005	endOfContig	13780
24	4:7762509	EA	bio6	0.06189	4.92219	intergenic_region	MODIFIER	n.7762509T>C		endOfContig	-36314	endOfContig	82796
25	4:12053456	FST Outlier		0.1728		intergenic_region	MODIFIER	n.12053456C>T		endOfContig	-70136	endOfContig	47277
26	4:21738510	EA	bio4	0.062031	3.63966	intergenic_region	MODIFIER	n.21738510C>A		m01oak13823cC	-37672	endOfContig	52945
27	4:27001522	FST Outlier		0.15438		intron_variant	MODIFIER	n.629-138A>G	m01oak11851cC	m01oak06945CC	-7445	m01oak09477cC	10765					ACP_syn_III Chal_sti_synt_C ACP_syn_III_C = D:PF08545 D:PF02797 D:PF08541 = 3-Oxoacyl-[acyl-carrier-protein (ACP)] synthase III ~ Chalcone and stilbene synthases	C-terminal domain ~ 3-Oxoacyl-[acyl-carrier-protein (ACP)] synthase III C terminal	PF08545.5	PF02797.10	PF08541.5
28	4:28506951	EA	bio6	0.056905	3.89218	intergenic_region	MODIFIER	n.28506951A>T		endOfContig	-69013	endOfContig	42543
29	4:56616690	EA	bio6	0.060401	4.94728	synonymous_variant	LOW	n.1293T>A	m01oak39061CC	endOfContig	-15484	endOfContig	86500	p.Val431Val	AT3G15990	sulfate transporter 3;4	sulfate transporter 3;4	Sulfate_tra_GLY STAS Sulfate_transp = D:PF13792 D:PF01740 F:PF00916 = Sulfate transporter N-terminal domain with GLY motif ~ STAS domain ~ Sulfate transporter family	PF13792.1	PF00916.15	PF01740.16
30	4:60695432	FST Outlier		0.23477		missense_variant	MODERATE	n.335A>T	m01oak24472CC	m01oak10055cC	-7904	endOfContig	60530	p.Gln112Leu	AT3G24503	aldehyde dehydrogenase 2C4	aldehyde dehydrogenase 2C4	Aldedh = F:PF00171 = Aldehyde dehydrogenase family		PF00171.17
31	4:66587080	EA	bio6	0.060864	-3.49076	upstream_gene_variant	MODIFIER	n.-4741G>A	m01oak09115CC	m01oak14506cC	-4741	m01oak09897cC	17016		AT4G15840	BTB/POZ domain-containing protein	BTB/POZ domain-containing protein	11x:PPR_1 13x:PPR_2 16x:PPR_3 20x:PPR = r:PF12854 r:PF13041 r:PF13812 F:PF01535 = PPR repeat ~ PPR repeat family ~ Pentatricopeptide repeat domain ~ PPR repeat		PF01535.15	PF01535.15	PF13812.1	PF12854.2	PF13812.1	PF01535.15	PF13041.1	PF13812.1	PF01535.15	PF12854.2	PF13812.1	PF01535.15	PF13041.1	PF13812.1	PF01535.15	PF12854.2	PF13041.1	PF13812.1	PF01535.15	PF12854.2	PF13041.1	PF13812.1	PF01535.15	PF12854.2	PF13041.1	PF01535.15	PF12854.2	PF13041.1	PF13812.1	PF01535.15
32	4:67051845	FST Outlier		0.1696		intergenic_region	MODIFIER	n.67051845G>A		endOfContig	-3277	endOfContig	95686
33	4:70944379	EA	bio4	0.059725	3.91828	intron_variant	MODIFIER	n.1145+634G>A	m01oak18074SC	endOfContig	-62521	endOfContig	35104					Cellulase = D:PF00150 = Cellulase (glycosyl hydrolase family 5)		PF00150.13
34	4:73076306	EA	bio6	0.13216	3.49034	missense_variant	MODERATE	n.2058T>G	m01oak08959CC	endOfContig	-53532	m01oak10153cC	22906	p.Ile686Met				DEAD Helicase_C = D:PF00270 F:PF00271 = DEAD/DEAH box helicase ~ Helicase conserved C-terminal domain		PF00270.24	PF00271.26
35	4:73385028	FST Outlier		0.21556		missense_variant	MODERATE	n.347G>C	m01oak05314CC	m01oak23767cC	-7212	endOfContig	25201	p.Ser116Thr	AT1G71110	unknown protein	unknown protein
36	4:73716918	EA	bio6	0.064959	4.35766	missense_variant	MODERATE	n.1T>A	m01oak14401cC	endOfContig	-16126	m01oak21133cC	5278	p.Cys1Ser	AT1G15520	pleiotropic drug resistance 12	pleiotropic drug resistance 12	ABC_trans_N PDR_assoc 2x:ABC2_membrane 2x:ABC_tran = D:PF14510 F:PF08370 F:PF01061 D:PF00005 = ABC-transporter extracellular N-terminal ~ Plant PDR ABC transporter associated ~ ABC-2 type transporter ~ ABC transporter		PF14510.1	PF00005.22	PF01061.19	PF08370.6	PF00005.22	PF01061.19
37	4:73867965	FST Outlier		0.15958		missense_variant	MODERATE	n.1642G>A	m01oak06490cC	endOfContig	-70339	m01oak13470cC	22750	p.Gly548Arg	AT1G77250	RING/FYVE/PHD-type zinc finger family protein	RING/FYVE/PHD-type zinc finger family protein	2x:PHD = D:PF00628 = PHD-finger		PF00628.24	PF00628.24
38	4:75026260	FST Outlier		0.27969		intron_variant	MODIFIER	n.278-1047A>T	m01oak09451cC	m01oak62903cC	-9768	endOfContig	27254		AT1G25420	Regulator of Vps4 activity in the MVB pathway protein	Regulator of Vps4 activity in the MVB pathway protein	Ist1 = F:PF03398 = Regulator of Vps4 activity in the MVB pathway		PF03398.9
39	4:75028191	FST Outlier		0.27303		intron_variant	MODIFIER	n.514+548A>G	m01oak09451cC	m01oak62903cC	-11699	endOfContig	25323		AT1G25420	Regulator of Vps4 activity in the MVB pathway protein	Regulator of Vps4 activity in the MVB pathway protein	Ist1 = F:PF03398 = Regulator of Vps4 activity in the MVB pathway		PF03398.9
40	4:79775030	EA	bio6	0.055818	4.13319	intergenic_region	MODIFIER	n.79775030A>G		endOfContig	-31244	endOfContig	63712
41	4:88081672	FST Outlier		0.21462		intergenic_region	MODIFIER	n.88081672G>A		endOfContig	-50	endOfContig	92263
42	4:91334986	FST Outlier		0.21137		intergenic_region	MODIFIER	n.91334986T>A		m01oak12529cC	-11220	m01oak10520cC	1613
43	4:93756785	EA	bio4	0.058163	3.59456	synonymous_variant	LOW	n.2037G>A	m01oak05222CC	endOfContig	-11207	m01oak02462Ct	13661	p.Pro679Pro	AT3G11450	DnaJ domain; Myb-like DNA-binding domain	DnaJ domain; Myb-like DNA-binding domain	DnaJ 2x:Myb_DNA-binding = D:PF00226 D:PF00249 = DnaJ domain ~ Myb-like DNA-binding domain		PF00226.26	PF00249.26	PF00249.26
44	4:95152442	EA	bio6	0.059645	4.35075	intergenic_region	MODIFIER	n.95152442A>T		endOfContig	-55536	m01oak05119cf	10741
45	4:95194791	EA	bio6	0.0593	3.7877	intron_variant	MODIFIER	n.212+13C>T	m01oak01770cC	endOfContig	-8235	endOfContig	81387					RNA_pol_N = D:PF01194 = RNA polymerases N / 8 kDa subunit		PF01194.12
46	4:95500527	EA	bio4	0.10963	-3.78302	synonymous_variant	LOW	n.687G>C	m01oak22492cC	m01oak27672JC	-16179	m01oak14306CT	16754	p.Ser229Ser	AT5G07730	unknown protein	unknown protein
47	5:377297	EA	bio15	0.10976	4.89658	missense_variant	MODERATE	n.659T>G	m01oak45021JC	endOfContig	-25568	m01oak03773CC	46615	p.Phe220Cys	AT3G07420	asparaginyl-tRNA synthetase 2	asparaginyl-tRNA synthetase 2	2x:tRNA-synt_2 = F:PF00152 = tRNA synthetases class II (D	K and N)	PF00152.15	PF00152.15
48	5:377527	FST Outlier		0.23522		synonymous_variant	LOW	n.429G>C	m01oak45021JC	endOfContig	-25798	m01oak03773CC	46385	p.Gly143Gly	AT3G07420	asparaginyl-tRNA synthetase 2	asparaginyl-tRNA synthetase 2	2x:tRNA-synt_2 = F:PF00152 = tRNA synthetases class II (D	K and N)	PF00152.15	PF00152.15
49	5:1030479	EA	bio4	0.061212	4.40398	intergenic_region	MODIFIER	n.1030479G>A		m01oak35180cC	-13478	endOfContig	23141
50	5:17650762	EA	bio6	0.06152	3.49779	intergenic_region	MODIFIER	n.17650762A>C		m01oak60931cC	-12618	endOfContig	5661
51	5:19604626	EA	bio6	0.058317	3.71102	missense_variant	MODERATE	n.1217A>G	m01oak26663cC	m01oak13666CC	-49379	endOfContig	11476	p.Glu406Gly	AT3G56550	Pentatricopeptide repeat (PPR) superfamily protein	Pentatricopeptide repeat (PPR) superfamily protein	DYW_deaminase 2x:PPR_2 PPR_3 6x:PPR = F:PF14432 r:PF13041 r:PF13812 F:PF01535 = DYW family of nucleic acid deaminases ~ PPR repeat family ~ Pentatricopeptide repeat domain ~ PPR repeat		PF01535.15	PF13041.1	PF01535.15	PF13812.1	PF01535.15	PF13041.1	PF01535.15	PF01535.15	PF01535.15	PF14432.1
52	5:25460150	FST Outlier		0.21691		intergenic_region	MODIFIER	n.25460150C>T		endOfContig	-38863	m01oak10955CC	8080
53	5:33289797	EA	bio4	0.060221	4.26157	intergenic_region	MODIFIER	n.33289797T>C		endOfContig	-58367	m01oak06303CT	1462
54	5:38302827	FST Outlier		0.18544		downstream_gene_variant	MODIFIER	n.*2944G>T	m01oak11530cC	m01oak03071CC	-2944	endOfContig	26737					DUF1014 = F:PF06244 = Protein of unknown function (DUF1014)		PF06244.7
55	5:39667258	EA	bio6	0.063161	3.47649	missense_variant	MODERATE	n.601A>C	m01oak01502CC	endOfContig	-40697	endOfContig	35418	p.Lys201Gln				DUF4228 = F:PF14009 = Domain of unknown function (DUF4228)		PF14009.1
56	5:42651263	FST Outlier		0.20963		intron_variant	MODIFIER	n.1906-3105G>A	m01oak14570JC	m01oak17703CC	-61392	endOfContig	4395					PMR5N PC-Esterase = D:PF14416 F:PF13839 = PMR5 N terminal Domain ~ GDSL/SGNH-like Acyl-Esterase family found in Pmr5 and Cas1p		PF14416.1	PF13839.1
57	5:52571986	EA	bio6	0.086312	3.43886	intergenic_region	MODIFIER	n.52571986G>A		m01oak05193cf	-38769	endOfContig	18991
58	5:56562445	EA	bio4	0.060274	4.41187	intergenic_region	MODIFIER	n.56562445G>T		endOfContig	-3118	m01oak01138CC	1926
59	5:56994444	FST Outlier		0.18602		intron_variant	MODIFIER	n.514+3109T>A	m01oak54622cC	endOfContig	-5914	endOfContig	65542
60	5:57028437	FST Outlier		0.16213		intergenic_region	MODIFIER	n.57028437T>C		m01oak54622cC	-30371	endOfContig	31549
61	5:61420530	EA	bio4	0.061426	4.02145	missense_variant	MODERATE	n.1387C>T	m01oak14133cC	m01oak02441CC	-23372	m01oak06138CC	25858	p.Arg463Cys
62	5:64968637	FST Outlier		0.16408		synonymous_variant	LOW	n.1275C>T	m01oak02330JC	endOfContig	-33896	endOfContig	35306	p.Tyr425Tyr				cEGF PA = D:PF12662 F:PF02225 = Complement Clr-like EGF-like ~ PA domain		PF02225.17	PF12662.2
63	5:69163787	EA	bio16	0.13701	4.17598	intergenic_region	MODIFIER	n.69163787C>T		m01oak02772CC	-12638	endOfContig	23205
64	5:76925662	FST Outlier		0.17807		missense_variant	MODERATE	n.1432C>A	m01oak08548CC	m01oak05812jC	-26458	m01oak08811CC	10383	p.Leu478Met	AT4G27640	ARM repeat superfamily protein	ARM repeat superfamily protein	IBN_N 2x:HEAT HEAT_EZ = D:PF03810 r:PF02985 r:PF13513 = Importin-beta N-terminal domain ~ HEAT repeat ~ HEAT-like repeat		PF03810.14	PF02985.17	PF13513.1	PF02985.17
65	5:77135005	EA	bio4	0.060828	3.73973	intergenic_region	MODIFIER	n.77135005G>A		m01oak01409CC	-27731	endOfContig	22132
66	5:81102543	EA	bio15	0.0632	-6.17122	synonymous_variant	LOW	n.660C>T	m01oak14340cC	m01oak31299cC	-7970	endOfContig	40448	p.Ala220Ala				Pkinase Pkinase_Tyr = D:PF00069 D:PF07714 = Protein kinase domain ~ Protein tyrosine kinase		PF07714.12	PF00069.20
67	5:91866730	EA	bio6	0.067808	3.77173	intergenic_region	MODIFIER	n.91866730T>A		endOfContig	-58921	endOfContig	3295
68	5:91983702	EA	bio4	0.056493	4.19503	intergenic_region	MODIFIER	n.91983702C>A		endOfContig	-51454	endOfContig	10721
69	5:99173348	EA	bio6	0.058404	4.83308	intergenic_region	MODIFIER	n.99173348C>A		endOfContig	-36384	m01oak07712cC	11119
70	6:444154	EA	bio4	0.050298	4.44769	intron_variant	MODIFIER	n.1206+849A>G	m01oak11074CC	m01oak15460cf	-15253	m01oak06169cC	4939		AT2G18245	alpha/beta-Hydrolases superfamily protein	alpha/beta-Hydrolases superfamily protein	DUF829 = F:PF05705 = Eukaryotic protein of unknown function (DUF829)		PF05705.9
71	6:4199904	FST Outlier		0.17723		stop_gained	HIGH	n.493C>T	m01oak06884CC	m01oak02137CC	-38501	endOfContig	15569	p.Arg165*	AT3G18030	HAL3-like protein A	HAL3-like protein A	Flavoprotein = F:PF02441 = Flavoprotein		PF02441.14
72	6:7351640	FST Outlier		0.1711		intergenic_region	MODIFIER	n.7351640T>C		endOfContig	-31356	m01oak08832cC	22089
73	6:11256219	FST Outlier		0.18994		intergenic_region	MODIFIER	n.11256219C>T		endOfContig	-11157	m01oak02138cC	38007
74	6:16254585	FST Outlier		0.21911		missense_variant	MODERATE	n.98T>G	m01oak14198CC	endOfContig	-19108	m01oak19052CC	32022	p.Val33Gly				Nodulin-like = F:PF06813 = Nodulin-like		PF06813.8
75	6:29462583	FST Outlier		0.16981		synonymous_variant	LOW	n.1185C>T	m01oak04779CC	endOfContig	-15192	endOfContig	37848	p.Ser395Ser	AT1G13030	sphere organelles protein-related	sphere organelles protein-related
76	6:30655781	FST Outlier		0.18178		intron_variant	MODIFIER	n.1778+72T>A	m01oak09033CC	endOfContig	-45333	endOfContig	7403		AT4G37270	heavy metal atpase 1	heavy metal atpase 1	HAD E1-E2_ATPase Hydrolase = F:PF12710 F:PF00122 D:PF00702 = haloacid dehalogenase-like hydrolase ~ E1-E2 ATPase ~ haloacid dehalogenase-like hydrolase		PF00122.15	PF00702.21	PF12710.2
77	6:33245260	EA	bio6	0.058798	3.93574	intergenic_region	MODIFIER	n.33245260C>T		endOfContig	-12765	endOfContig	39277
78	6:42997237	EA	bio4	0.063522	3.66172	missense_variant	MODERATE	n.619C>A	m01oak05010cC	endOfContig	-10363	m01oak05136Ct	20829	p.Gln207Lys
79	6:50740542	EA	bio6	0.061445	-4.69473	intergenic_region	MODIFIER	n.50740542T>C		m01oak09109CC	-22584	endOfContig	12987
80	6:56009747	EA	bio6	0.060739	4.55015	intergenic_region	MODIFIER	n.56009747T>A		endOfContig	-13581	m01oak16161CC	16230
81	6:56230718	FST Outlier		0.16849		intron_variant	MODIFIER	n.208+49T>C	m01oak16771CC	m01oak45522cC	-4515	endOfContig	628					Aa_trans = F:PF01490 = Transmembrane amino acid transporter protein		PF01490.13
82	6:63682365	EA	bio6	0.061536	4.26575	intergenic_region	MODIFIER	n.63682365A>T		endOfContig	-25636	endOfContig	19532
83	6:70102486	EA	bio6	0.09349	3.55924	intron_variant	MODIFIER	n.625-434A>G	m01oak05779jC	m01oak33040jC	-8246	m01oak30905CC	24085		AT4G37130	hydroxyproline-rich glycoprotein family protein	hydroxyproline-rich glycoprotein family protein
84	6:70145645	EA	bio6	0.061204	-3.44232	missense_variant	MODERATE	n.2629T>C	m01oak06835JC	endOfContig	-10479	m01oak09962cC	24927	p.Cys877Arg	AT2G37420	ATP binding microtubule motor family protein	ATP binding microtubule motor family protein	Kinesin = D:PF00225 = Kinesin motor domain		PF00225.18
85	6:72573224	FST Outlier		0.15641		intron_variant	MODIFIER	n.318+33G>T	m01oak52010cC	endOfContig	-8856	endOfContig	34247					M20_dimer Peptidase_M20 = D:PF07687 F:PF01546 = Peptidase dimerisation domain ~ Peptidase family M20/M25/M40		PF01546.23	PF07687.9
86	6:72836855	EA	bio6	0.060635	3.67315	intron_variant	MODIFIER	n.1809-300C>T	m01oak17655cT	m01oak04071CC	-11533	m01oak13363cC	24670		AT1G45160	Protein kinase superfamily protein	Protein kinase superfamily protein	Pkinase Pkinase_Tyr = D:PF00069 D:PF07714 = Protein kinase domain ~ Protein tyrosine kinase		PF00069.20	PF07714.12
87	6:75518795	EA	bio6	0.05928	3.74781	intron_variant	MODIFIER	n.719+84A>G	m01oak20220cC	endOfContig	-2472	endOfContig	39971		AT5G10520	ROP binding protein kinases 1	ROP binding protein kinases 1	Pkinase Pkinase_Tyr = D:PF00069 D:PF07714 = Protein kinase domain ~ Protein tyrosine kinase		PF07714.12	PF00069.20
88	6:81563320	EA	bio4	0.060873	-3.89908	intergenic_region	MODIFIER	n.81563320G>A		m01oak23424CC	-12099	endOfContig	16881
89	6:81914040	EA	bio6	0.057623	4.02708	missense_variant	MODERATE	n.781G>A	m01oak29210cC	endOfContig	-5115	endOfContig	35937	p.Ala261Thr				Methyltransf_7 = F:PF03492 = SAM dependent carboxyl methyltransferase		PF03492.10
90	6:85853059	FST Outlier		0.15353		missense_variant	MODERATE	n.695C>T	m01oak00073cC	m01oak15865cC	-6796	endOfContig	2186	p.Pro232Leu	AT2G42840	protodermal factor 1	protodermal factor 1
91	6:86524829	EA	bio6	0.059012	-3.49976	intergenic_region	MODIFIER	n.86524829A>T		endOfContig	-25278	endOfContig	14897
92	6:93981425	EA	bio4	0.05942	3.78203	intergenic_region	MODIFIER	n.93981425T>C		m01oak00767cC	-6401	endOfContig	15900
93	6:95097699	FST Outlier		0.31442		intergenic_region	MODIFIER	n.95097699T>C		m01oak09639cC	-7329	m01oak13573Ct	10892
94	7:3625694	EA	bio6	0.066352	3.55176	intergenic_region	MODIFIER	n.3625694A>T		endOfContig	-32246	endOfContig	4328
95	7:4544153	FST Outlier		0.15407		intergenic_region	MODIFIER	n.4544153A>G		endOfContig	-2019	endOfContig	34346
96	7:15685549	EA	bio4	0.059586	3.82842	intron_variant	MODIFIER	n.745+138G>A	m01oak09279cC	m01oak05881sC	-6270	endOfContig	2960		AT5G65000	Nucleotide-sugar transporter family protein	Nucleotide-sugar transporter family protein	Nuc_sug_transp EamA = F:PF04142 F:PF00892 = Nucleotide-sugar transporter ~ EamA-like transporter family		PF00892.15	PF04142.10
97	7:23573203	FST Outlier		0.23073		intergenic_region	MODIFIER	n.23573203A>G		m01oak02413cC	-20087	endOfContig	6565
98	7:24906971	FST Outlier		0.17831		intergenic_region	MODIFIER	n.24906971C>A		m01oak04070CC	-913	m01oak02094CC	9433
99	7:29658415	FST Outlier		0.23133		synonymous_variant	LOW	n.372A>G	m01oak17037cC	endOfContig	-21871	endOfContig	9138	p.Pro124Pro				AP2 = D:PF00847 = AP2 domain		PF00847.15
100	7:36253293	EA	bio4	0.063684	4.32774	intergenic_region	MODIFIER	n.36253293A>G		m01oak10835CC	-7490	m01oak08861ST	855
101	7:36446247	EA	bio6	0.05886	3.86853	intergenic_region	MODIFIER	n.36446247G>C		m01oak03372cf	-39	endOfContig	23973
102	7:36749353	EA	bio6	0.06359	4.13804	synonymous_variant	LOW	n.561G>A	m01oak10346CC	endOfContig	-14139	endOfContig	15278	p.Ser187Ser	AT3G46450	SEC14 cytosolic factor family protein / phosphoglyceride transfer family protein	SEC14 cytosolic factor family protein / phosphoglyceride transfer family protein	CRAL_TRIO = D:PF00650 = CRAL/TRIO domain		PF00650.15
103	7:37263671	EA	bio4	0.064043	4.04575	missense_variant	MODERATE	n.1001T>C	m01oak31856cC	m01oak09492CC	-9872	endOfContig	349	p.Leu334Pro	AT3G19090	RNA-binding protein	RNA-binding protein	La RRM_1 = D:PF05383 D:PF00076 = La domain ~ RNA recognition motif. (a.k.a. RRM	RBD or RNP domain)	PF05383.12	PF00076.17
104	7:38496198	EA	bio4	0.061957	3.67899	intron_variant	MODIFIER	n.1031+36C>G	m01oak00534CC	endOfContig	-6561	endOfContig	22484					ATP-grasp_2 = D:PF08442 = ATP-grasp domain		PF08442.5
105	7:38496207	EA	bio4	0.066419	3.75953	intron_variant	MODIFIER	n.1031+45T>A	m01oak00534CC	endOfContig	-6570	endOfContig	22475					ATP-grasp_2 = D:PF08442 = ATP-grasp domain		PF08442.5
106	7:45557007	EA	bio6	0.069478	3.82101	intergenic_region	MODIFIER	n.45557007T>C		m01oak05016CC	-20635	endOfContig	3525
107	7:45565099	FST Outlier/EA	bio4	0.17332	3.86559	intergenic_region	MODIFIER	n.45565099G>A		endOfContig	-4558	endOfContig	22713
108	7:48695457	EA	bio6	0.05995	3.71426	intron_variant	MODIFIER	n.1035-13A>C	m01oak20978cC	endOfContig	-10118	endOfContig	16462					NAGLU_C NAGLU = D:PF12972 D:PF05089 = Alpha-N-acetylglucosaminidase (NAGLU) C-terminal domain ~ Alpha-N-acetylglucosaminidase (NAGLU) tim-barrel domain		PF05089.7	PF12972.2
109	7:48991078	FST Outlier		0.18516		intergenic_region	MODIFIER	n.48991078T>A		endOfContig	-13677	endOfContig	12817
110	7:49878378	EA	bio6	0.060856	6.08171	missense_variant	MODERATE	n.617T>C	m01oak02808cC	endOfContig	-4025	endOfContig	22250	p.Ile206Thr	AT3G45640	mitogen-activated protein kinase 3	mitogen-activated protein kinase 3	Kdo Pkinase Pkinase_Tyr = F:PF06293 D:PF00069 D:PF07714 = Lipopolysaccharide kinase (Kdo/WaaP) family ~ Protein kinase domain ~ Protein tyrosine kinase		PF00069.20	PF07714.12	PF06293.9
111	7:52161319	EA	bio6	0.059401	3.83528	intergenic_region	MODIFIER	n.52161319C>T		endOfContig	-20872	endOfContig	4894
112	7:52276992	EA	bio6	0.060133	3.7217	intergenic_region	MODIFIER	n.52276992A>G		endOfContig	-7696	endOfContig	18052
113	7:53892430	FST Outlier		0.25775		intron_variant	MODIFIER	n.758+2047C>A	m01oak15812Jt	endOfContig	-10491	endOfContig	14926		AT1G77420	alpha/beta-Hydrolases superfamily protein	alpha/beta-Hydrolases superfamily protein	Hydrolase_4 Abhydrolase_1 Abhydrolase_5 Abhydrolase_6 = F:PF12146 D:PF00561 D:PF12695 D:PF12697 = Putative lysophospholipase ~ alpha/beta hydrolase fold ~ Alpha/beta hydrolase family ~ Alpha/beta hydrolase family		PF12146.3	PF12695.2	PF12697.2	PF00561.15
114	7:57160065	FST Outlier		0.15985		intergenic_region	MODIFIER	n.57160065C>T		endOfContig	-22689	endOfContig	1960
115	7:62944450	EA	bio15	0.071797	5.41592	intergenic_region	MODIFIER	n.62944450G>A		endOfContig	-4609	endOfContig	18654
116	7:65451088	EA	bio6	0.060411	4.65721	intergenic_region	MODIFIER	n.65451088G>T		endOfContig	-9091	endOfContig	13504
117	7:66882711	EA	bio6	0.059468	3.71618	intergenic_region	MODIFIER	n.66882711T>C		endOfContig	-3004	endOfContig	19301
118	7:74640669	FST Outlier		0.21302		intergenic_region	MODIFIER	n.74640669A>G		m01oak34911SC	-4340	m01oak18994cC	3059
119	7:74697948	EA	bio6	0.076332	4.16313	intergenic_region	MODIFIER	n.74697948A>C		endOfContig	-7269	m01oak12890Ct	5084
120	7:78211905	FST Outlier		0.19098		intergenic_region	MODIFIER	n.78211905C>T		endOfContig	-1370	endOfContig	18230
121	7:82835957	FST Outlier		0.19058		intergenic_region	MODIFIER	n.82835957A>G		endOfContig	-12410	endOfContig	6057
122	7:87928004	EA	bio6	0.065828	4.68407	downstream_gene_variant	MODIFIER	n.*2155T>G	m01oak14908CC	m01oak24859CT	-2155	endOfContig	8493		AT2G04160	Subtilisin-like serine endopeptidase family protein	Subtilisin-like serine endopeptidase family protein	p450 = D:PF00067 = Cytochrome P450		PF00067.17
123	7:96811028	FST Outlier		0.19222		intergenic_region	MODIFIER	n.96811028T>G		endOfContig	-3177	m01oak02500CC	2627
124	8:2754682	FST Outlier		0.18523		intergenic_region	MODIFIER	n.2754682T>A		endOfContig	-2043	endOfContig	11149
125	8:4770095	FST Outlier		0.15789		intron_variant	MODIFIER	n.277+758T>C	m01oak01469CC	endOfContig	-4957	endOfContig	7591		AT2G32730	26S proteasome regulatory complex, non-ATPase subcomplex, Rpn2/Psmd1 subunit	26S proteasome regulatory complex, non-ATPase subcomplex, Rpn2/Psmd1 subunit	2x:PC_rep HEAT_2 = r:PF01851 F:PF13646 = Proteasome/cyclosome repeat ~ HEAT repeats		PF01851.17	PF13646.1	PF01851.17
126	8:6747018	EA	bio4	0.06627	3.88465	intergenic_region	MODIFIER	n.6747018G>A		endOfContig	-3507	endOfContig	8482
127	8:8933599	EA	bio6	0.14346	-3.73599	intron_variant	MODIFIER	n.507+497A>C	m01oak00814cf	endOfContig	-8467	endOfContig	2739					Ribosomal_S26e = F:PF01283 = Ribosomal protein S26e		PF01283.14
128	8:9573144	FST Outlier		0.17659		missense_variant	MODERATE	n.1286C>A	m01oak05105CC	endOfContig	-3664	endOfContig	7339	p.Ala429Glu	AT2G12400	unknown protein	unknown protein
129	8:10188529	EA	bio6	0.058298	3.5081	intergenic_region	MODIFIER	n.10188529A>G		m01oak11657cC	-3688	endOfContig	2782
130	8:11591366	EA	bio6	0.063633	5.22678	intergenic_region	MODIFIER	n.11591366C>T		endOfContig	-5469	endOfContig	4815
131	8:12267807	EA	bio16	0.059682	4.82278	intergenic_region	MODIFIER	n.12267807T>C		endOfContig	-1539	endOfContig	8458
132	8:20967218	FST Outlier		0.28233		intergenic_region	MODIFIER	n.20967218T>C		endOfContig	-6276	endOfContig	161
133	8:21746566	EA	bio4	0.060677	3.6502	intergenic_region	MODIFIER	n.21746566T>C		endOfContig	-6052	endOfContig	78
134	8:21776881	FST Outlier		0.17534		intergenic_region	MODIFIER	n.21776881G>A		endOfContig	-5685	endOfContig	437
135	8:21904000	FST Outlier		0.24225		intergenic_region	MODIFIER	n.21904000T>G		endOfContig	-4812	endOfContig	1247
136	8:24821994	FST Outlier		0.15468		intergenic_region	MODIFIER	n.24821994G>A		endOfContig	-1273	endOfContig	3504
137	8:24905920	EA	bio6	0.068945	-4.05631	intron_variant	MODIFIER	n.400-29T>C	m01oak07563cC	endOfContig	-4100	endOfContig	645		AT2G26890	DNAJ heat shock N-terminal domain-containing protein	DNAJ heat shock N-terminal domain-containing protein	DUF4339 DnaJ = F:PF14237 D:PF00226 = Domain of unknown function (DUF4339) ~ DnaJ domain		PF14237.1	PF00226.26
138	8:27113405	EA	bio6	0.059275	3.97453	intergenic_region	MODIFIER	n.27113405G>A		endOfContig	-3179	endOfContig	643
139	8:28623265	FST Outlier		0.26272		intergenic_region	MODIFIER	n.28623265G>A		endOfContig	-315	endOfContig	2958
140	8:30003762	FST Outlier		0.1567		intergenic_region	MODIFIER	n.30003762G>T		endOfContig	-1655	endOfContig	1238
141	8:30373722	EA	bio4	0.066366	3.91204	intergenic_region	MODIFIER	n.30373722T>C		m01oak05128CC	-17	endOfContig	135
142	8:31230429	EA	bio6	0.060385	4.16884	intergenic_region	MODIFIER	n.31230429A>T		endOfContig	-63	endOfContig	2566
143	8:31495604	FST Outlier		0.18275		intergenic_region	MODIFIER	n.31495604T>G		endOfContig	-1132	endOfContig	1449
144	8:32986128	EA	bio4	0.059923	4.23947	intergenic_region	MODIFIER	n.32986128A>G		endOfContig	-478	endOfContig	1855
145	8:33401524	EA	bio4	0.061581	3.8335	stop_lost	HIGH	n.344A>C	m01oak11687cf	endOfContig	-2022	endOfContig	254	p.Ter115Serext*?	AT5G58970	uncoupling protein 2	uncoupling protein 2	3x:Mito_carr = F:PF00153 = Mitochondrial carrier protein		PF00153.22	PF00153.22	PF00153.22
146	8:33732327	FST Outlier		0.15862		intron_variant	MODIFIER	n.178+486A>T	m01oak20715cC	endOfContig	-943	endOfContig	1279					COG2 Vps51 = F:PF06148 F:PF08700 = COG (conserved oligomeric Golgi) complex component	COG2 ~ Vps51/Vps67	PF06148.6	PF08700.6
147	8:34532978	EA	bio6	0.059873	3.99406	intergenic_region	MODIFIER	n.34532978C>T		endOfContig	-112	m01oak01916CC	85
148	8:34533004	EA	bio6	0.059478	3.96394	intergenic_region	MODIFIER	n.34533004T>A		endOfContig	-138	m01oak01916CC	59
149	8:35123536	EA	bio4	0.059916	4.19166	intron_variant	MODIFIER	n.218-24T>C	m01oak01764cC	endOfContig	-548	endOfContig	1474		AT3G16950	lipoamide dehydrogenase 1	lipoamide dehydrogenase 1	Pyr_redox_dim GIDA Pyr_redox Pyr_redox_2 = D:PF02852 F:PF01134 D:PF00070 D:PF07992 = Pyridine nucleotide-disulphide oxidoreductase	dimerisation domain ~ Glucose inhibited division protein A ~ Pyridine nucleotide-disulphide oxidoreductase ~ Pyridine nucleotide-disulphide oxidoreductase	PF07992.9	PF01134.17	PF00070.22	PF02852.17
150	8:35551369	FST Outlier		0.1761		synonymous_variant	LOW	n.960A>G	m01oak00953CC	endOfContig	-1612	endOfContig	353	p.Ser320Ser	AT4G18390	TEOSINTE BRANCHED 1, cycloidea and PCF transcription factor 2	TEOSINTE BRANCHED 1, cycloidea and PCF transcription factor 2	TCP = F:PF03634 = TCP family transcription factor		PF03634.8
151	8:36058615	EA	bio4	0.061205	3.88777	intergenic_region	MODIFIER	n.36058615C>T		endOfContig	-1146	endOfContig	756
152	8:36094055	EA	bio4	0.077855	4.28823	intergenic_region	MODIFIER	n.36094055C>T		endOfContig	-302	endOfContig	1597
153	8:37686981	FST Outlier		0.20702		intron_variant	MODIFIER	n.540+219564C>A	m01oak07807cC	endOfContig	-594	endOfContig	1122		AT4G24530	O-fucosyltransferase family protein	O-fucosyltransferase family protein	O-FucT = F:PF10250 = GDP-fucose protein O-fucosyltransferase		PF10250.4
154	8:38192711	EA	bio4	0.061523	6.22059	missense_variant	MODERATE	n.140C>A	m01oak57031cC	endOfContig	-573	endOfContig	1097	p.Thr47Asn	AT4G04980	unknown protein	unknown protein
155	8:38236472	EA	bio6	0.060133	4.04779	intergenic_region	MODIFIER	n.38236472G>A		endOfContig	-752	endOfContig	913
156	8:39470453	FST Outlier		0.26034		intergenic_region	MODIFIER	n.39470453A>T		endOfContig	-855	endOfContig	691
157	8:40063887	FST Outlier		0.15685		intergenic_region	MODIFIER	n.40063887G>T		endOfContig	-744	endOfContig	753
158	8:43632472	EA	bio4	0.062218	4.41297	intergenic_region	MODIFIER	n.43632472A>C		endOfContig	-262	endOfContig	985
159	8:43815371	EA	bio6	0.060246	4.04487	stop_lost	HIGH	n.46T>C	m01oak08529CC	endOfContig	-583	endOfContig	654	p.Ter16Glnext*?	AT1G02475	Polyketide cyclase/dehydrase and lipid transport superfamily protein	Polyketide cyclase/dehydrase and lipid transport superfamily protein	Polyketide_cyc Polyketide_cyc2 = F:PF03364 F:PF10604 = Polyketide cyclase / dehydrase and lipid transport ~ Polyketide cyclase / dehydrase and lipid transport		PF10604.4	PF03364.15
160	8:43954608	FST Outlier		0.2102		intergenic_region	MODIFIER	n.43954608G>A		endOfContig	-754	endOfContig	475
161	8:44396443	FST Outlier		0.20434		intergenic_region	MODIFIER	n.44396443T>C		endOfContig	-580	endOfContig	622
162	8:48452995	EA	bio6	0.060058	3.93953	intron_variant	MODIFIER	n.186-43T>C	m01oak05083Ct	endOfContig	-411	endOfContig	572					PSK = F:PF06404 = Phytosulfokine precursor protein (PSK)		PF06404.7
163	8:49381497	FST Outlier		0.16084		intergenic_region	MODIFIER	n.49381497T>A		endOfContig	-670	endOfContig	269
164	8:49542794	FST Outlier		0.2246		intergenic_region	MODIFIER	n.49542794C>G		endOfContig	-452	endOfContig	480
165	8:50960181	EA	bio6	0.059745	3.91786	intergenic_region	MODIFIER	n.50960181T>A		endOfContig	-682	endOfContig	188
166	8:51653744	FST Outlier		0.17827		intron_variant	MODIFIER	n.423-202084A>T	m01oak09781CC	endOfContig	-36	endOfContig	807					Myb_DNA-bind_6 Myb_DNA-binding = D:PF13921 D:PF00249 = Myb-like DNA-binding domain ~ Myb-like DNA-binding domain		PF00249.26	PF13921.1
167	8:53315694	EA	bio4	0.063861	5.54009	intergenic_region	MODIFIER	n.53315694A>G		endOfContig	-319	endOfContig	460
168	8:57989919	EA	bio4	0.060713	4.2849	intergenic_region	MODIFIER	n.57989919G>A		endOfContig	-265	endOfContig	369
169	8:58515129	FST Outlier		0.18569		intron_variant	MODIFIER	n.190+198683T>C	m01oak06594CC	endOfContig	-528	endOfContig	91		AT5G21170	5'-AMP-activated protein kinase beta-2 subunit protein	5'-AMP-activated protein kinase beta-2 subunit protein	AMPKBI = F:PF04739 = 5'-AMP-activated protein kinase beta subunit	interation domain	PF04739.10
170	8:58531307	FST Outlier		0.16396		intron_variant	MODIFIER	n.190+214861C>G	m01oak06594CC	endOfContig	-397	endOfContig	221		AT5G21170	5'-AMP-activated protein kinase beta-2 subunit protein	5'-AMP-activated protein kinase beta-2 subunit protein	AMPKBI = F:PF04739 = 5'-AMP-activated protein kinase beta subunit	interation domain	PF04739.10
[truncated: 14 more columns]
